# Supplementary material for: Zearalenone Promotes Uterine Development of Weaned Gilts by Interfering with Serum Hormones and Up-Regulating Expression of Estrogen and Progesterone Receptors
Source: Toxins (Basel). 2022 Oct 26;14(11):732. doi: 10.3390/toxins14110732 (PMC9695532; doi:10.3390/toxins14110732)
Supplement: Supplementary file 1 [file toxins-14-00732-s001.zip]

Archive with 1 entries (1 files):
- toxins-1947616-supplementary.pdf
